# Supplementary material for: Effect of Immobilization of Phenolic Antioxidant on Thermo-Oxidative Stability and Aging of Poly(1-trimethylsilyl-1-propyne) in View of Membrane Application
Source: Polymers (Basel). 2022 Jan 24;14(3):462. doi: 10.3390/polym14030462 (PMC8838476; doi:10.3390/polym14030462)
Supplement: Supplementary file 1 [file polymers-14-00462-s001.zip]

Archive with 1 entries (1 files):
- polymers-1521891-supplementary.pdf
